# Supplementary material for: Using a Simple Magnetic Adsorbent for the Preconcentration and Determination of Ga(III) and In(III) by Electrothermal Atomic Absorption Spectrometry
Source: Molecules. 2023 Mar 10;28(6):2549. doi: 10.3390/molecules28062549 (PMC10052651; doi:10.3390/molecules28062549)
Supplement: Supplementary file 1 [file molecules-28-02549-s001.zip]

Archive with 1 entries (1 files):
- molecules-2266245-supplementary.pdf
